# Supplementary material for: Preparation and Properties Study of Wood-Based Cushioning Materials
Source: Polymers (Basel). 2023 Mar 13;15(6):1417. doi: 10.3390/polym15061417 (PMC10054834; doi:10.3390/polym15061417)
Supplement: Supplementary file 1 [file polymers-15-01417-s001.zip]

Archive with 4 entries (3 files):
- supplementary/Supplementary video S1.mp4
- supplementary/Supplementary video S2.mp4
- supplementary/Supplementary video S3.mp4
- supplementary/
